# Supplementary material for: A Hyperbranched Polyol Process for Designing and Manufacturing Nontoxic Cobalt Nanocomposite
Source: Polymers (Basel). 2023 Jul 30;15(15):3248. doi: 10.3390/polym15153248 (PMC10421248; doi:10.3390/polym15153248)
Supplement: Supplementary file 1 [file polymers-15-03248-s001.zip]

Archive with 1 entries (1 files):
- polymers-2505707-supplementary.pdf
